# Supplementary material for: Coastal Dune Vegetation Dynamism and Anthropogenic-Induced Transitions in the Mexican Caribbean during the Last Decade
Source: Plants (Basel). 2024 Jun 23;13(13):1734. doi: 10.3390/plants13131734 (PMC11243678; doi:10.3390/plants13131734)
Supplement: Supplementary file 1 [file plants-13-01734-s001.zip]

Archive with 1 entries (1 files):
- plants-3012813-supplementary.pdf
